# Supplementary material for: Association of High and Low Molecular Weight Glutenin Subunits with Gluten Strength in Tetraploid Durum Wheat (Triticum turgidum spp. Durum L.)
Source: Plants (Basel). 2023 Mar 22;12(6):1416. doi: 10.3390/plants12061416 (PMC10051775; doi:10.3390/plants12061416)
Supplement: Supplementary file 1 [file plants-12-01416-s001.zip]

Archive with 5 entries (5 files):
- Supplementary Figure 1.tif
- Supplementary Figure 2.png
- Supplementary Figure 3.png
- Supplementary Figure 4.png
- Supplementary Table 1.docx
